# Supplementary material for: Can a Hybrid Line Break a Selection Limit on Behavioral Evolution in Mice?
Source: Behav Genet. 2024 Dec 5;55(1):43–58. doi: 10.1007/s10519-024-10209-7 (PMC11790750; doi:10.1007/s10519-024-10209-7)
Supplement: Supplementary file 2 — Supplementary file2 (XLSX 319 KB) [file 10519_2024_10209_MOESM2_ESM.xlsx]

## Sheet: SV_RUN56_SAS
Gen	Trait	TraitNum	Model	N	Sex	p7v8	p7v9	p8v9	p78v9	p7x8v8x7	type	whlstage	tres	AIC	etc	filename
69	RUN56 with age, tres, SV dam, residuals 6	1	6	159	Female	0.2487-	0.0158+	0.0014+	0.0013+	0.7088-	0.0064	0.5109-	0.0579+	2946.6	final Hessian not positive definite	hybrid_SV_g69_run56_female_age_tres.sas
69	RUN56 with age, tres, SV dam 3	1	3	159	Female	0.2537-	0.0145+	0.0018+	0.0013+	0.7071-	0.0063	0.5088-	0.0625+	2940.6		hybrid_SV_g69_run56_female_age_tres.sas
69	RUN56 with age, tres, SV dam, residuals 6	1	6	159	Male	0.0002+	<0.0001+	0.4977+	0.0025+	0.2660-	<0.0001	<0.0001-	0.1150+	2945.6	final Hessian not positive definite	hybrid_SV_g69_run56_male_age_tres.sas
69	RUN56 with age, tres, SV dam 3	1	3	159	Male	0.0002+	<0.0001+	0.4700+	0.0019+	0.2316-	<0.0001	<0.0001-	0.2182+	2945		hybrid_SV_g69_run56_male_age_tres.sas
70	RUN56 with age, tres, SV dam, residuals 6	1	6	171	Female	0.0001-	0.1147-	0.0444+	0.7492	>0.1551	0.0027	0.9617	0.0042+	3220.7	types 5678	hybrid_SV_g70_run56_female_age_tres.sas
70	RUN56 with age, tres, dam, SV residuals 5	1	5	171	Female	0.0003-	0.1106-	0.0262+	0.719	>0.1825	0.0074	0.5484	0.0012+	3216.7		hybrid_SV_g70_run56_female_age_tres.sas
70	RUN56 with age, tres, SV dam, residuals 6	1	6	180	Male	0.0239+	0.0065+	0.3242+	0.0424+	>0.0451	0.0101	<0.0001-	<0.0001+	3280.2	final Hessian not positive definite	hybrid_SV_g70_run56_male_age_tres.sas
70	RUN56 with age, tres, dam, SV residuals 5	1	5	180	Male	0.0348+	0.0073+	0.2977+	0.0357+	>0.0561	0.0116	<0.0001-	<0.0001+	3277.9		hybrid_SV_g70_run56_male_age_tres.sas
71	RUN56 with age, tres, SV dam, residuals 6	1	6	122	Female	0.0370-	0.2903+	0.0042+	0.0148+		0.0152	0.5125-	0.0060+	2253.2		hybrid_SV_g71_run56_female_age_tres.sas
71	RUN56 with age, tres 1	1	1	122	Female	0.0085-	0.2483+	0.0002+	0.0039+		0.0009	0.7611-	0.0099+	2244.9		hybrid_SV_g71_run56_female_age_tres.sas
71	RUN56 with age, tres, SV dam, residuals 6	1	6	123	Male	0.0041+	<0.0001+	0.0349+	0.0003+		0.0003	0.3045	0.1906	2253.2		hybrid_SV_g71_run56_male_age_tres.sas
72	RUN56 with age, tres, SV dam, residuals 6	1	6	143	Female	0.976	0.6647-	0.6950-	0.6521-		0.9004	0.3085	0.2651	2711.9		hybrid_SV_g72_run56_female_age_tres.sas
72	RUN56 with age, tres, SV dam, residuals 6	1	6	142	Male	<0.0001+	<0.0001+	0.5214+	0.0072+		<0.0001	0.0577	0.1223	2599.9		hybrid_SV_g72_run56_male_age_tres.sas
72	RUN56 with age, tres, SV residuals 4	1	4	142	Male	<0.0001+	<0.0001+	0.4795+	0.0020+		<0.0001	0.0474	0.1187	2596.3		hybrid_SV_g72_run56_male_age_tres.sas
73	RUN56 with age, tres, SV dam, residuals 6	1	6	143	Female	0.7723	0.4582+	0.2599+	0.3024+		0.523	0.012	<0.0001+	2701.3		hybrid_SV_g73_run56_female_age_tres.sas
73	RUN56 with age, tres 1	1	1	143	Female	0.7858	0.3559+	0.2134+	0.2079+		0.4275	0.0055	0.0002	2698.3		hybrid_SV_g73_run56_female_age_tres.sas
73	RUN56 with age, tres, SV dam, residuals 6	1	6	141	Male	<0.0001+	<0.0001+	0.6506+	0.0074+		<0.0001	<0.0001-	0.0119+	2588.3	final Hessian not positive definite	hybrid_SV_g73_run56_male_age_tres.sas
73	RUN56 with age, tres, SV residuals 4	1	4	141	Male	<0.0001+	<0.0001+	0.6884+	0.0014+		<0.0001	<0.0001-	0.0084+	2585.7		hybrid_SV_g73_run56_male_age_tres.sas
74	RUN56 with age, tres, SV dam, residuals 6	1	6	140	Female	0.6771	0.2235+	0.0743+	0.0976+		0.195	0.7461	0.0061+	2572.4		hybrid_SV_g74_run56_female_age_tres.sas
74	RUN56 with age, tres, SV residuals 4	1	4	140	Female	0.7289	0.1719+	0.0359+	0.0551+		0.106	0.7335	0.0023	2570.1		hybrid_SV_g74_run56_female_age_tres.sas
74	RUN56 with age, tres, SV dam, residuals 6	1	6	156	Male	<0.0001+	0.0203+	0.0298-	0.5849		<0.0001	0.0051	0.3331	2846.3		hybrid_SV_g74_run56_male_age_tres.sas
75	RUN56 with age, tres, SV dam, residuals 6	1	6	140	Female	0.0996-	0.2920+	0.0078+	0.0467+		0.0181	0.255	0.0599	2592.5		hybrid_SV_g75_run56_female_age_tres.sas
75	RUN56 with age, tres, dam, SV residuals 5	1	5	140	Female	0.1206	0.2310+	0.0054+	0.0246+		0.0184	0.2369	0.0632	2590.6		hybrid_SV_g75_run56_female_age_tres.sas
75	RUN56 with age, tres, dam, SV residuals 5	1	5	142	Male	0.0153+	0.0056+	0.6887+	0.0697+		0.0093	0.5168	0.1886	2581.8	6 did not converge	hybrid_SV_g75_run56_male_age_tres.sas
76	RUN56 with age, tres, SV dam, residuals 6	1	6	112	Female	0.2997	0.8656+	0.1781+	0.3762		0.3639	0.0695	0.0109	2068.9		hybrid_SV_g76_run56_female_age_tres.sas
76	RUN56 with age, tres, dam, SV residuals 5	1	5	112	Female	0.2829	0.8792+	0.1767+	0.4071		0.335	0.0967	0.011	20677		hybrid_SV_g76_run56_female_age_tres.sas
76	RUN56 with age, tres, SV dam, residuals 6	1	6	108	Male	0.0123+	0.0128+	0.7856+	0.0991		0.0176	0.0014	0.2083	1956.1		hybrid_SV_g76_run56_male_age_tres.sas
77	RUN56 with age, tres, SV dam, residuals 6	1	6	141	Female	0.1158	0.5395-	0.3067+	0.8344		0.2704	0.0007	0.0139	2672.1		hybrid_SV_g77_run56_female_age_tres.sas
77	RUN56 with age, tres 1	1	1	141	Female	0.0862	0.5638-	0.2277+	0.6877		0.2193	<0.0001-	0.0258+	2665.5		hybrid_SV_g77_run56_female_age_tres.sas
77	RUN56 with age, tres, SV dam, residuals 6	1	6	147	Male	<0.0001+	0.0005+	0.5436-	0.0750+		<0.0001	<0.0001-	0.015	2665.9		hybrid_SV_g77_run56_male_age_tres.sas
77	RUN56 with age, tres, SV dam 3	1	3	147	Male	<0.0001+	0.0005+	0.5593-	0.0780+		<0.0001	<0.0001-	0.0211+	2663.1		hybrid_SV_g77_run56_male_age_tres.sas
78	RUN56 with age, tres, SV dam, residuals 6	1	6	135	Female	0.2797	0.8950-	0.3433+	0.6607		0.4736	0.3012	0.0087	2516		hybrid_SV_g78_run56_female_age_tres.sas
78	RUN56 with age, tres, dam 2	1	2	135	Female	0.2942	0.8983-	0.3435+	0.6381		0.506	0.2749	0.0178	2509.7		hybrid_SV_g78_run56_female_age_tres.sas
78	RUN56 with age, tres, SV dam, residuals 6	1	6	150	Male	0.0015+	0.0417+	0.3143-	0.5417		0.0052	0.408	0.8949	2804.6		hybrid_SV_g78_run56_male_age_tres.sas
78	RUN56 with age, tres, dam 2	1	2	150	Male	0.0032+	0.0428+	0.2679-	0.5577		0.0109	0.5603	0.9822	2799.3		hybrid_SV_g78_run56_male_age_tres.sas

## Sheet: RUN56_F
Effect	LINE	Estimate	Standard Error	DF	t Value	Pr > |t|
hybrid_SV_g69_run56_female_age_tres.sas 6
TYPE	3	14025	518.24	38	27.06	<.0001
TYPE	4	13066	623.66	38	20.95	<.0001
TYPE	5	16190	1003.74	38	28.73	<.0001
TYPE	6	15760	548.56	38	28.73	<.0001
TYPE	5+6 / 2	15975	776.15
hybrid_SV_g70_run56_female_age_tres.sas 6
TYPE	3	16290	542.47	36	30.03	<.0001
TYPE	4	12588	647.93	36	19.43	<.0001
TYPE	5	13586	1478.45	36	9.19	<.0001
TYPE	6	15765	1390.07	36	11.34	<.0001
TYPE	7	13347	882.38	36	15.13	<.0001
TYPE	8	16221	2356.09	36	6.88	<.0001
Type	5+6+7+8 / 4	14729.8	1526.75
hybrid_SV_g71_run56_female_age_tres.sas 6
TYPE	3	13890	507.96	27	27.34	<.0001
TYPE	4	12027	679.38	27	17.7	<.0001
TYPE	5	14654	493.72	27	29.68	<.0001
hybrid_SV_g72_run56_female_age_tres.sas 6
TYPE	3	13665	640.32	29	21.34	<.0001
TYPE	4	13628	706.65	29	19.28	<.0001
TYPE	5	13088	962.81	29	13.59	<.0001
hybrid_SV_g73_run56_female_age_tres.sas 6
TYPE	3	14489	683.43	33	21.2	<.0001
TYPE	4	14246	478.47	33	29.77	<.0001
TYPE	5	15223	697.53	33	21.82	<.0001
hybrid_SV_g74_run56_female_age_tres.sas 6
TYPE	3	13588	547.06	31	24.84	<.0001
TYPE	4	13305	385.9	31	34.48	<.0001
TYPE	5	14566	560.9	31	25.97	<.0001
hybrid_SV_g75_run56_female_age_tres.sas 6
TYPE	3	12927	762.06	30	16.96	<.0001
TYPE	4	11419	454.7	30	25.11	<.0001
TYPE	5	14144	839.58	30	16.85	<.0001
hybrid_SV_g76_run56_female_age_tres.sas 6
TYPE	3	14712	683.13	24	21.54	<.0001
TYPE	4	13752	595.28	24	23.1	<.0001
TYPE	5	14859	519.87	24	28.58	<.0001
hybrid_SV_g77_run56_female_age_tres.sas 6
TYPE	3	15430	684.33	32	22.55	<.0001
TYPE	4	13961	595.88	32	23.43	<.0001
TYPE	5	14857	619.32	32	23.99	<.0001
hybrid_SV_g78_run56_female_age_tres.sas 6
TYPE	3	13694	728.66	33	18.79	<.0001
TYPE	4	12639	613.1	33	20.61	<.0001
TYPE	5	13555	738.02	33	18.37	<.0001
	line 7 female	line 8 female	line 9 female
69	14025	13066	15975	16190	15760
70	16290	12588	14729.8	13586	15765	13347	16221
71	13890	12027	14654
72	13665	13628	13088
73	14489	14246	15223
74	13588	13305	14566
75	12927	11419	14144
76	14712	13752	14859
77	15430	13961	14857
78	13694	12639	13555

## Sheet: RUN56_M
Effect	LINE	Estimate	Standard Error	DF	t Value	Pr > |t|
hybrid_SV_g69_run56_male_age_tres.sas 6
TYPE	3	9072.38	467.24	40	19.42	<.0001
TYPE	4	12207	585.01	40	20.87	<.0001
TYPE	5	13357	910.88	40	14.66	<.0001
TYPE	6	12144	570.68	40	21.28	<.0001
TYPE	5+6 / 2	12750.5	740.78
hybrid_SV_g70_run56_male_age_tres.sas 6
TYPE	3	10693	379.22	35	28.2	<.0001
TYPE	4	12004	405.2	35	29.62	<.0001
TYPE	5	13379	1047.24	35	12.78	<.0001
TYPE	6	13080	1289.2	35	10.15	<.0001
TYPE	7	13976	932.85	35	14.98	<.0001
TYPE	8	10437	1409.49	35	7.4	<.0001
Type	5+6+7+8 / 4	12718	1169.69
hybrid_g71_male_run56_age_res_damid.sas
TYPE	3	9847.3	651.5	28	15.11	<.0001
TYPE	4	12231	396.66	28	30.83	<.0001
TYPE	5	13630	489.84	28	27.83	<.0001
hybrid_SV_g72_run56_male_age_tres.sas 6
TYPE	3	8960.56	399.57	29	22.43	<.0001
TYPE	4	11730	437.97	29	26.78	<.0001
TYPE	5	12196	563.15	29	21.66	<.0001
hybrid_SV_g73_run56_male_age_tres.sas 6
TYPE	3	9519.04	437.24	34	21.77	<.0001
TYPE	4	12725	392.18	34	32.45	<.0001
TYPE	5	13056	604.93	34	21.58	<.0001
hybrid_SV_g74_run56_male_age_tres.sas 6
TYPE	3	9651.4	648.98	32	14.87	<.0001
TYPE	4	13033	280.66	32	46.44	<.0001
TYPE	5	11691	518.23	32	22.56	<.0001
hybrid_SV_g75_run56_male_age_tres.sas 5
TYPE	3	7781.88	553.59	30	14.06	<.0001
TYPE	4	9958.17	638.94	30	15.59	<.0001
TYPE	5	10327	648.42	30	15.93	<.0001
hybrid_SV_g76_run56_male_age_tres.sas 6
TYPE	3	10563	541.08	24	19.52	<.0001
TYPE	4	12472	456.64	24	27.31	<.0001
TYPE	5	12674	563.02	24	22.51	<.0001
hybrid_SV_g77_run56_male_age_tres.sas 6
TYPE	3	10578	397.06	32	26.64	<.0001
TYPE	4	13569	352.4	32	38.51	<.0001
TYPE	5	13174	535.03	32	24.62	<.0001
hybrid_SV_g78_run56_male_age_tres.sas 6
TYPE	3	9087.4	633.68	32	14.34	<.0001
TYPE	4	12256	646.79	32	18.95	<.0001
TYPE	5	11226	775.77	32	14.47	<.0001
	line 7 male	line 8 male	line 9 male
69	9072.38	12207	12750.5	13357	12144
70	10693	12004	12718	13379	13080	13976	10437
71	9847.3	12231	13630
72	8960.56	11730	12196
73	9519.04	12725	13056
74	9651.4	13033	11691
75	7781.88	9958.17	10327
76	10563	12472	12674
77	10578	13569	13174
78	9087.4	12256	11226

## Sheet: RUN56_bar
LINE	Estimate	Standard Error	DF
type	estimate	se
3	14025	518.24	female
3	9072.38	467.24	male
5	16190	1003.74	female
5	13357	910.88	male
6	15760	548.56	female
6	12144	570.68	male
4	13066	623.66	female
4	12207	585.01	male
3	16290	542.47	female
3	10693	379.22	male
5	13586	1478.45	female
5	13379	1047.24	male
7	13347	882.38	female
7	13976	932.85	male
8	16221	2356.09	female
8	10437	1409.49	male
6	15765	1390.07	female
6	13080	1289.2	male
4	12588	647.93	female
4	12004	405.2	male

## Sheet: SV_INT56_SAS
Gen	Trait	traitnum	model	N	Sex	p7v8	p7v9	p8v9	p78v9	p7x8v8x7	type	whlstage	tres	AIC	etc	filename
69	INT56 with age, tres, SV dam, residuals 6	2	6	159	Female	0.8833-	0.7502-	0.9128-	0.7914-	0.8999-	0.9896	0.5765	0.0004	1898.8		hybrid_SV_g69_int56_female_age_tres.sas
69	INT56 with age, tres, dam, SV residuals 5	2	5	159	Female	0.8925-	0.7472-	0.8743-	0.7649-	0.9148-	0.989	0.5566	0.0006	1893.6		hybrid_SV_g69_int56_female_age_tres.sas
69	INT56 with age, tres, SV dam, residuals 6	2	6	156	Male	<0.0001+	0.0001+	0.1332-	0.2303+	0.8375-	<0.0001	0.1207	0.0017	1823		hybrid_SV_g69_int56_male_age_tres.sas
69	INT56 with age, tres, SV residuals 4	2	4	156	Male	<0.0001+	<0.0001+	0.0870-	0.1782+	0.7971	<0.0001	0.1461	0.0015	1820.6		hybrid_SV_g69_int56_male_age_tres.sas
70	INT56 with age, tres, SV dam, residuals 6	2	6	171	Female	0.0050-	0.0022-	0.6808-	0.0602-	>0.6495	0.0038	0.0494	0.0299	2064.8	types 5678	hybrid_SV_g70_int56_female_age_tres.sas
70	INT56 with age, tres, SV dam 3	2	3	171	Female	0.0048-	0.0022-	0.6752-	0.0604-	>0.6743	0.0045	0.0438	0.0316	2056.5		hybrid_SV_g70_int56_female_age_tres.sas
70	INT56 with age, tres, SV dam, residuals 6	2	6	180	Male	0.0041+	0.5544~	0.0275-	0.2829~	>0.1586	0.0536	0.5025	<0.0001+	2094.7		hybrid_SV_g70_int56_male_age_tres.sas
70	INT56 with age, tres, dam 2	2	2	180	Male	0.0055+	0.6073	0.0203-	0.2749	>0.2443	0.0613	0.5375	0.0002+	2081.8		hybrid_SV_g70_int56_male_age_tres.sas
71	INT56 with age, tres, SV dam, residuals 6	2	6	122	Female	0.0320-	0.2401-	0.2771+	0.9432~		0.0962	0.3576	0.0004	1445.4		hybrid_SV_g71_int56_female_age_tres.sas
71	INT56 with age, tres, dam 2	2	2	122	Female	0.0358-	0.2353-	0.2917+	0.9558		0.1053	0.4303+	0.0008+	1438.8		hybrid_SV_g71_int56_female_age_tres.sas
71	INT56 with age, tres, SV dam, residuals 6	2	6	123	Male	0.0070+	0.2068+	0.1788-	0.9912		0.0243	0.0291	0.0084	1437.9		hybrid_SV_g71_int56_male_age_tres.sas
71	INT56 with age, tres, dam, SV residuals 5	2	5	123	Male	0.0084+	0.2021+	0.1919-	0.9934		0.0292	0.0385+	0.0074+	1437.1		hybrid_SV_g71_int56_male_age_tres.sas
72	INT56 with age, tres, SV dam, residuals 6	2	6	144	Female	0.3704-	0.0014-	0.0177-	0.0013-		0.0037	0.0584	0.0471	1767.2		hybrid_SV_g72_int56_female_age_tres.sas
72	INT56 with age, tres, dam 2	2	2	144	Female	0.3599-	0.0015-	0.0200-	0.0017-		0.0045	0.0484+	0.0450+	1760.6		hybrid_SV_g72_int56_female_age_tres.sas
72	INT56 with age, tres, SV dam, residuals 6	2	6	142	Male	0.0045+	0.2091+	0.1426-	0.8048		0.0156	0.4035	0.0466	1679.7		hybrid_SV_g72_int56_male_age_tres.sas
72	INT56 with age, tres, SV dam 3	2	3	142	Male	0.0042+	0.2074+	0.1379-	0.7925		0.0146	0.4059+	0.0558+	1676.5		hybrid_SV_g72_int56_male_age_tres.sas
73	INT56 with age, tres, SV dam, residuals 6	2	6	143	Female	0.0878+	0.0995-	0.0023-	0.0078-		0.0087	0.0536	0.2129	1679.3		hybrid_SV_g73_int56_female_age_tres.sas
73	INT56 with age, tres 1	2	1	143	Female	0.0716+	0.0740-	0.0002-	0.0015-		0.0012	0.0430-	0.1513+	1674.3		hybrid_SV_g73_int56_female_age_tres.sas
73	INT56 with age, tres, SV dam, residuals 6	2	6	141	Male	0.0046+	0.1792+	0.2526-	0.962		0.0159	0.1744	0.0011	1664.3		hybrid_SV_g73_int56_male_age_tres.sas
73	INT56 with age, tres, dam 2	2	2	141	Male	0.0087+	0.1667+	0.1796-	0.976		0.0305	0.0970-	0.0006+	1663.8		hybrid_SV_g73_int56_male_age_tres.sas
74	INT56 with age, tres, SV dam, residuals 6	2	6	143	Female	0.0579-	0.0037-	0.1274-	0.0043-		0.0114	0.0265	0.0807	1680		hybrid_SV_g74_int56_female_age_tres.sas
74	INT56 with age, tres, SV dam 3	2	3	143	Female	0.0554-	0.0044-	0.1329-	0.0057-		0.0145	0.0320+	0.0616+	1678.9		hybrid_SV_g74_int56_female_age_tres.sas
74	INT56 with age, tres, SV dam, residuals 6	2	6	155	Male	<0.0001+	0.9332+	<0.0001-	0.0067-		<0.0001	0.0622	0.008	1774.6		hybrid_SV_g74_int56_male_age_tres.sas
75	INT56 with age, tres, SV dam, residuals 6	2	6	139	Female	0.0157-	0.2557-	0.2524+	0.9678		0.0512	0.0322	0.0029	1614.7		hybrid_SV_g75_int56_female_age_tres.sas
75	INT56 with age, tres 1	2	1	139	Female	0.0087-	0.2148-	0.1833+	0.9589		0.0315	0.0393	0.0057	1606.7		hybrid_SV_g75_int56_female_age_tres.sas
75	INT56 with age, tres, SV dam, residuals 6	2	6	143	Male	0.0074+	0.1774+	0.6890-	0.6287		0.0211	0.1134	0.002	1668.6		hybrid_SV_g75_int56_male_age_tres.sas
76	INT56 with age, tres, SV dam, residuals 6	2	6	111	Female	0.9153+	0.3324-	0.2514-	0.1789-		0.392	0.6745	0.0009	1298.1		hybrid_SV_g76_int56_female_age_tres.sas
76	INT56 with age, tres, dam 2	2	2	111	Female	0.8844+	0.3543-	0.3111-	0.2554-		0.5157	0.6989+	0.0004+	1293		hybrid_SV_g76_int56_female_age_tres.sas
76	INT56 with age, tres, SV dam, residuals 6	2	6	108	Male	0.0421+	0.1909+	0.6047-	0.6377		0.1144	0.2069	0.035	1215.6		hybrid_SV_g76_int56_male_age_tres.sas
76	INT56 with age, tres, dam 2	2	2	108	Male	0.0887+	0.1587+	0.6467-	0.5872		0.187	0.2226-	0.2256+	1212.7		hybrid_SV_g76_int56_male_age_tres.sas
77	INT56 with age, tres, SV dam, residuals 6	2	6	140	Female	0.3295-	0.0153-	0.1724-	0.0219-		0.0445	0.1856	0.0016	1659.1		hybrid_SV_g77_int56_female_age_tres.sas
77	INT56 with age, tres 1	2	1	140	Female	0.2499-	0.0065-	0.1613-	0.0168-		0.024	0.1162-	0.0020+	1653.6		hybrid_SV_g77_int56_female_age_tres.sas
77	INT56 with age, tres, SV dam, residuals 6	2	6	147	Male	0.0068+	0.1894+	0.1218-	0.7028		0.0214	0.0268	0.0009	1700.7		hybrid_SV_g77_int56_male_age_tres.sas
77	INT56 with age, tres, SV dam 3	2	3	147	Male	0.0070+	0.1976+	0.1160-	0.6899		0.0227	0.0368-	0.0011+	1697.3		hybrid_SV_g77_int56_male_age_tres.sas
78	INT56 with age, tres, SV dam, residuals 6	2	6	135	Female	0.4777-	0.0162-	0.0431-	0.0053-		0.0193	0.0073	0.0174	1592.9		hybrid_SV_g78_int56_female_age_tres.sas
78	INT56 with age, tres, SV dam, residuals 6	2	6	150	Male	0.0130+	0.1030+	0.4836-	0.6079		0.0368	0.2312	0.1425	1793.8		hybrid_SV_g78_int56_male_age_tres.sas
78	INT56 with age, tres, dam 2	2	2	150	Male	0.0251+	0.1158+	0.4485-	0.6139		0.0718	0.1477+	0.1249+	1787.8		hybrid_SV_g78_int56_male_age_tres.sas

## Sheet: INT56_F
Effect	LINE	Estimate	Standard Error	DF	t Value	Pr > |t|
hybrid_SV_g69_int56_female_age_tres.sas 6
TYPE	3	637.49	21.7208	38	29.35	<.0001
TYPE	4	632.52	25.4701	38	24.83	<.0001
TYPE	5	631.01	17.752	38	35.55	<.0001
TYPE	6	627.71	19.1769	38	32.73	<.0001
TYPE	5+6 / 2	629.36	18.4644
hybrid_SV_g70_int56_female_age_tres.sas 6
TYPE	3	679.21	14.6592	36	46.33	<.0001
TYPE	4	599.92	21.9995	36	27.27	<.0001
TYPE	5	604.62	52.246	36	11.57	<.0001
TYPE	6	578.11	23.689	36	24.4	<.0001
TYPE	7	584.91	29.3731	36	19.91	<.0001
TYPE	8	577.98	72.7799	36	7.94	<.0001
Type	5+6+7+8 / 4	586.405	44.522
hybrid_SV_g71_int56_female_age_tres.sas 6
TYPE	3	642.01	21.2737	28	30.18	<.0001
TYPE	4	575.75	20.1794	28	28.53	<.0001
TYPE	5	607.1	19.8309	28	30.61	<.0001
hybrid_SV_g72_int56_female_age_tres.sas 6
TYPE	3	651.67	23.1401	29	28.16	<.0001
TYPE	4	621.64	23.1158	29	26.89	<.0001
TYPE	5	543.47	20.2895	29	26.79	<.0001
hybrid_SV_g73_int56_female_age_tres.sas 6
TYPE	3	625.23	14.9443	33	41.84	<.0001
TYPE	4	662.67	15.0656	33	43.99	<.0001
TYPE	5	586.89	17.0021	33	34.52	<.0001
hybrid_SV_g74_int56_female_age_tres.sas 6
TYPE	3	639.4	24.3718	31	26.24	<.0001
TYPE	4	583.44	14.515	31	40.2	<.0001
TYPE	5	553.67	11.9955	31	46.16	<.0001
hybrid_SV_g75_int56_female_age_tres.sas 6
TYPE	3	625.97	12.197	30	51.32	<.0001
TYPE	4	578.48	13.972	30	41.4	<.0001
TYPE	5	602.97	15.6271	30	38.58	<.0001
hybrid_SV_g76_int56_female_age_tres.sas 6
TYPE	3	616.3	27.3387	24	22.54	<.0001
TYPE	4	620.32	25.4728	24	24.35	<.0001
TYPE	5	586.07	13.7464	24	42.63	<.0001
hybrid_SV_g77_int56_female_age_tres.sas 6
TYPE	3	640.24	17.9425	32	35.68	<.0001
TYPE	4	614.85	18.2964	32	33.6	<.0001
TYPE	5	583.32	13.0936	32	44.55	<.0001
hybrid_SV_g78_int56_female_age_tres.sas 6
TYPE	3	630.31	24.6304	33	25.59	<.0001
TYPE	4	607.91	19.0486	33	31.91	<.0001
TYPE	5	561.01	11.6704	33	48.07	<.0001
	line 7 female	line 8 female	line 9 female
69	637.49	632.52	629.36	631.01	627.71
70	679.21	599.92	586.405	604.62	578.11	584.91	577.98
71	642.01	575.75	607.1
72	651.67	621.64	543.47
73	625.23	662.67	586.89
74	639.4	583.44	553.67
75	625.97	578.48	602.97
76	616.3	620.32	586.07
77	640.24	614.85	583.32
78	630.31	607.91	561.01

## Sheet: INT56_M
Effect	LINE	Estimate	Standard Error	DF	t Value	Pr > |t|
hybrid_SV_g69_int56_male_age_tres.sas 6
TYPE	3	503.33	11.5409	40	43.61	<.0001
TYPE	4	612.44	17.3652	40	35.27	<.0001
TYPE	5	581.49	21.7596	40	26.72	<.0001
TYPE	6	575.9	16.1051	40	35.76	<.0001
TYPE	5+6 / 2	578.695	18.9323
hybrid_SV_g70_int56_male_age_tres.sas 6
TYPE	3	544.88	12.2064	35	44.64	<.0001
TYPE	4	607.6	16.4022	35	37.04	<.0001
TYPE	5	570.14	36.2061	35	15.75	<.0001
TYPE	6	540.24	27.7971	35	19.44	<.0001
TYPE	7	587.09	23.3729	35	25.12	<.0001
TYPE	8	528.24	32.7923	35	16.11	<.0001
Type	5+6+7+8 / 4	556.428	30.0421
hybrid_SV_g71_int56_male_age_tres.sas 6
TYPE	3	524.36	17.228	28	30.44	<.0001
TYPE	4	591.4	15.2636	28	38.75	<.0001
TYPE	5	557.63	19.1105	28	29.18	<.0001
hybrid_SV_g72_int56_male_age_tres.sas 6
TYPE	3	511.37	13.2966	29	38.46	<.0001
TYPE	4	584.96	19.7925	29	29.55	<.0001
TYPE	5	542.32	20.0717	29	27.02	<.0001
hybrid_SV_g73_int56_male_age_tres.sas 6
TYPE	3	517.11	14.0745	34	36.74	<.0001
TYPE	4	587.96	18.7631	34	31.34	<.0001
TYPE	5	553.76	22.4403	34	24.68	<.0001
hybrid_SV_g74_int56_male_age_tres.sas 6
TYPE	3	498.96	16.8033	32	29.69	<.0001
TYPE	4	602.93	11.0884	32	54.37	<.0001
TYPE	5	500.82	13.8826	32	36.08	<.0001
hybrid_SV_g75_int56_male_age_tres.sas 6
TYPE	3	468.2	12.2892	30	38.1	<.0001
TYPE	4	527.2	16.3636	30	32.22	<.0001
TYPE	5	513.3	30.238	30	16.98	<.0001
hybrid_SV_g76_int56_male_age_tres.sas 6
TYPE	3	519.85	19.4664	24	26.71	<.0001
TYPE	4	575.58	17.1855	24	33.49	<.0001
TYPE	5	560.38	22.9334	24	24.44	<.0001
hybrid_SV_g77_int56_male_age_tres.sas 6
TYPE	3	530.82	10.4193	32	50.95	<.0001
TYPE	4	594	19.1458	32	31.03	<.0001
TYPE	5	555.27	15.0141	32	36.98	<.0001
hybrid_SV_g78_int56_male_age_tres.sas 6
TYPE	3	507.45	18.1313	32	27.99	<.0001
TYPE	4	579.59	20.3331	32	28.5	<.0001
TYPE	5	557.61	23.5048	32	23.72	<.0001
	line 7 male	line 8 male	line 9 male
69	503.33	612.44	578.695	581.49	575.9
70	544.88	607.6	556.428	570.14	540.24	587.09	528.24
71	524.36	591.4	557.63
72	511.37	584.96	542.32
73	517.11	587.96	553.76
74	498.96	602.93	500.82
75	468.2	527.2	513.3
76	519.85	575.58	560.38
77	530.82	594	555.27
78	507.45	579.59	557.61

## Sheet: INT56_bar
type	Estimate	Standard Error	DF
g69	estimate	se
3	637.49	21.7208	female
3	503.33	11.5409	male
5	631.01	17.752	female
5	581.49	21.7596	male
6	627.71	19.1769	female
6	575.9	16.1051	male
4	632.52	25.4701	female
4	612.44	17.3652	male
g70
3	679.21	14.6592	female
3	544.88	12.2064	male
5	604.62	52.246	female
5	570.14	36.2061	male
7	584.91	29.3731	female
7	587.09	23.3729	male
8	577.98	72.7799	female
8	528.24	32.7923	male
6	578.11	23.689	female
6	540.24	27.7971	male
4	599.92	21.9995	female
4	607.6	16.4022	male

## Sheet: SV_RPM56_SAS
Gen	Trait	traitnum	model	N	Sex	p7v8	p7v9	p8v9	p78v9	p7x8v8x7	type	whlstage	tres	AIC	etc	filename
69	rpm56 with age, tres, SV dam, residuals 6	3	6	159	Female	0.1321-	0.0100+	<0.0001+	<0.0001+	0.7708	<0.0001	0.2822	0.7759	943.1		hybrid_SV_g69_rpm56_female_age_tres.sas
69	rpm56 with age, tres, SV residuals 4	3	4	159	Female	0.0869-	0.0023+	<0.0001+	<0.0001+	0.6291	<0.0001	0.232	0.775	939.9		hybrid_SV_g69_rpm56_female_age_tres.sas
69	rpm56 with age, tres, SV dam, residuals 6	3	6	156	Male	0.0285+	<0.0001+	0.0351+	0.0002+	0.2066	<0.0001	<0.0001	0.6473	901.1		hybrid_SV_g69_rpm56_male_age_tres.sas
69	rpm56 with age, tres, dam 2	3	2	156	Male	0.0594+	<0.0001+	0.0273+	0.0002+	0.1509	0.0005	<0.0001	0.5027	897.2		hybrid_SV_g69_rpm56_male_age_tres.sas
70	rpm56 with age, tres, SV dam, residuals 6	3	6	172	Female	0.0408-	0.3206+	0.0056+	0.0266+	>0.0109	0.0121	0.048	0.1064	1081.4	types 5678	hybrid_SV_g70_rpm56_female_age_tres.sas
70	rpm56 with age, tres, SV dam 3	3	3	172	Female	0.0334-	0.3311+	0.0062+	0.0310+	>0.0130	0.0206	0.0413-	0.3251+	1080.3		hybrid_SV_g70_rpm56_female_age_tres.sas
70	rpm56 with age, tres, SV dam, residuals 6	3	6	180	Male	0.8333+	0.0020+	0.0005+	0.0004+	>0.0187	0.0005	<0.0001	0.0067	968.6		hybrid_SV_g70_rpm56_male_age_tres.sas
70	rpm56 with age, tres, SV residuals 4	3	4	180	Male	0.7905+	0.0001+	<0.0001+	<0.0001+	>0.0067	<0.0001	<0.0001	0.0101	963.9		hybrid_SV_g70_rpm56_male_age_tres.sas
71	rpm56 with age, tres, SV dam, residuals 6	3	6	121	Female	0.5438-	0.1655+	0.0210+	0.0380+		0.0647	0.3528	0.1493	667.4		hybrid_SV_g71_rpm56_female_age_tres.sas
71	rpm56 with age, tres, dam, SV residuals 5	3	5	121	Female	0.5447-	0.1366+	0.0303+	0.0359+		0.0823	0.2383	0.1025	664.1		hybrid_SV_g71_rpm56_female_age_tres.sas
71	rpm56 with age, tres, SV dam, residuals 6	3	6	121	Male	0.0252+	<0.0001+	0.0004+	<0.0001+		<0.0001	0.0884	0.2296	637.6		hybrid_SV_g71_rpm56_male_age_tres.sas
71	rpm56 with age, tres, SV dam 3	3	3	121	Male	0.0314+	<0.0001+	0.0007+	<0.0001+		<0.0001	0.0677-	0.1164-	637.1		hybrid_SV_g71_rpm56_male_age_tres.sas
72	rpm56 with age, tres, SV dam, residuals 6	3	6	144	Female	0.5512+	0.0894+	0.1587+	0.1008+		0.2298	0.3519	0.5145	878.7		hybrid_SV_g72_rpm56_female_age_tres.sas
72	rpm56 with age, tres, SV dam, residuals 6	3	6	142	Male	0.0221+	0.0026+	0.1256+	0.0130+		0.0063	0.0197	0.891	802		hybrid_SV_g72_rpm56_male_age_tres.sas
72	rpm56 with age, tres, dam 2	3	2	141	Male	0.0582+	0.0009+	0.1042+	0.0042+		0.0035	0.0080-	0.8117-	798.7		hybrid_SV_g72_rpm56_male_age_tres.sas
73	rpm56 with age, tres, SV dam, residuals 6	3	6	144	Female	0.3140-	0.0887+	0.0042+	0.0110+		0.0157	0.0971	0.0135	894.6		hybrid_SV_g73_rpm56_female_age_tres.sas
73	rpm56 with age, tres, dam, SV residuals 5	3	5	144	Female	0.3116-	0.0743+	0.0039+	0.0084+		0.0142	0.087	0.0121	890.8		hybrid_SV_g73_rpm56_female_age_tres.sas
73	rpm56 with age, tres, SV dam, residuals 6	3	6	141	Male	0.0003+	<0.0001+	0.0496+	0.0002+		<0.0001	<0.0001	0.535	790.9		hybrid_SV_g73_rpm56_male_age_tres.sas
73	rpm56 with age, tres, SV residuals 4	3	4	141	Male	<0.0001+	<0.0001+	0.0241+	<0.0001+		<0.0001	<0.0001	0.5688	788		hybrid_SV_g73_rpm56_male_age_tres.sas
74	rpm56 with age, tres, SV dam, residuals 6	3	6	143	Female	0.6639+	0.0108+	0.0103+	0.0051+		0.0185	0.1592	0.6041	878.3		hybrid_SV_g74_rpm56_female_age_tres.sas
74	rpm56 with age, tres, SV residuals 4	3	4	143	Female	0.6086+	0.0013+	0.0012+	0.0003+		0.0014	0.1076	0.5013	873.9		hybrid_SV_g74_rpm56_female_age_tres.sas
74	rpm56 with age, tres, SV dam, residuals 6	3	6	152	Male	0.0028+	<0.0001+	0.0448+	0.0006+		0.0003	<0.0001	0.513	813		hybrid_SV_g74_rpm56_male_age_tres.sas
74	rpm56 with age, tres, dam, SV residuals 5	3	5	152	Male	0.0034+	<0.0001+	0.0368+	0.0002+		0.0001	<0.0001	0.5038	809.6		hybrid_SV_g74_rpm56_male_age_tres.sas
75	rpm56 with age, tres, SV dam, residuals 6	3	6	141	Female	0.5680-	0.0867+	0.0206+	0.0261+		0.0618	0.0125	0.4871	829.8		hybrid_SV_g75_rpm56_female_age_tres.sas
75	rpm56 with age, tres, dam, SV residuals 5	3	5	141	Female	0.5962-	0.0752+	0.0171+	0.0190+		0.0482	0.0153	0.4669	826.1		hybrid_SV_g75_rpm56_female_age_tres.sas
75	rpm56 with age, tres, SV dam, residuals 6	3	6	144	Male	0.0858+	0.0020+	0.1647+	0.0123+		0.0069	0.4372	0.7554	764.8		hybrid_SV_g75_rpm56_male_age_tres.sas
75	rpm56 with age, tres, dam, SV residuals 5	3	5	144	Male	0.798+	0.0035+	0.1405+	0.0127+		0.0124	0.5013	0.7874	761.7		hybrid_SV_g75_rpm56_male_age_tres.sas
76	rpm56 with age, tres, SV dam, residuals 6	3	6	112	Female	0.3426-	0.4609+	0.0464+	0.1239+		0.1303	0.0276	0.8914	675.1		hybrid_SV_g76_rpm56_female_age_tres.sas
76	rpm56 with age, tres, dam, SV residuals 5	3	5	112	Female	0.3256-	0.4300+	0.0509+	0.1176+		0.1417	0.0256	0.8897	671.3		hybrid_SV_g76_rpm56_female_age_tres.sas
76	rpm56 with age, tres, SV dam, residuals 6	3	6	108	Male	0.1182+	0.0391+	0.4206+	0.0992+		0.0997	0.0041	0.6025	596.2		hybrid_SV_g76_rpm56_male_age_tres.sas
77	rpm56 with age, tres, SV dam, residuals 6	3	6	141	Female	0.1526-	0.3585+	0.0294+	0.0913+		0.0719	0.0001	0.2322	880.2		hybrid_SV_g77_rpm56_female_age_tres.sas
77	rpm56 with age, tres, SV residuals 4	3	4	141	Female	0.1043-	0.2444+	0.0067+	0.0336+		0.0202	<0.0001	0.2764	875.5		hybrid_SV_g77_rpm56_female_age_tres.sas
77	rpm56 with age, tres, SV dam, residuals 6	3	6	148	Male	0.0003+	<0.0001+	0.4098+	0.0028+		<0.0001	<0.0001	0.3334	814.5		hybrid_SV_g77_rpm56_male_age_tres.sas
77	rpm56 with age, tres 1	3	1	148	Male	<0.0001+	<0.0001+	0.3940+	0.0003+		<0.0001	<0.0001	0.3988	806.2		hybrid_SV_g77_rpm56_male_age_tres.sas
78	rpm56 with age, tres, SV dam, residuals 6	3	6	135	Female	0.5780-	0.1739+	0.0411+	0.0668+		0.1204	0.0162	0.9142	816.5		hybrid_SV_g78_rpm56_female_age_tres.sas
78	rpm56 with age, tres, dam, SV residuals 5	3	5	135	Female	0.6065-	0.1095+	0.0262+	0.0310+		0.0735	0.0252	0.8835	814.8		hybrid_SV_g78_rpm56_female_age_tres.sas
78	rpm56 with age, tres, SV dam, residuals 6	3	6	149	Male	0.0021+	0.0364+	0.3285-	0.4781		0.0073	0.016	0.036	847.6		hybrid_SV_g78_rpm56_male_age_tres.sas
78	rpm56 with age, tres, dam 2	3	2	149	Male	0.0030+	0.0333+	0.3070-	0.4819		0.0099	0.0204-	0.0654-	841.8		hybrid_SV_g78_rpm56_male_age_tres.sas

## Sheet: RPM56_F
Effect	LINE	Estimate	Standard Error	DF	t Value	Pr > |t|
hybrid_SV_g69_rpm56_female_age_tres.sas 6
TYPE	3	22.4023	0.9126	38	24.55	<.0001
TYPE	4	20.7533	0.5422	38	38.28	<.0001
TYPE	5	25.7676	1.1721	38	21.98	<.0001
TYPE	6	25.3433	0.8459	38	29.96	<.0001
TYPE	5+6 / 2	25.5555	1.009
hybrid_SV_g70_rpm56_female_age_tres.sas 6
TYPE	3	23.6074	0.7842	36	30.1	<.0001
TYPE	4	21.0389	0.9154	36	22.98	<.0001
TYPE	5	21.7775	1.5489	36	14.06	<.0001
TYPE	6	26.5673	2.4936	36	10.65	<.0001
TYPE	7	23.0249	1.448	36	15.9	<.0001
TYPE	8	27.8331	1.5402	36	18.07	<.0001
Type	5+6+7+8 / 4	24.8007	1.75767
hybrid_SV_g71_rpm56_female_age_tres.sas 6
TYPE	3	21.9413	1.0325	27	21.25	<.0001
TYPE	4	21.178	0.6855	27	30.9	<.0001
TYPE	5	23.8413	0.8431	27	28.28	<.0001
hybrid_SV_g72_rpm56_female_age_tres.sas 6
TYPE	3	21.2026	0.951	29	22.3	<.0001
TYPE	4	21.931	0.7268	29	30.18	<.0001
TYPE	5	24.5881	1.6768	29	14.66	<.0001
hybrid_SV_g73_rpm56_female_age_tres.sas 6
TYPE	3	23.1663	1.0827	33	21.4	<.0001
TYPE	4	21.7969	0.7865	33	27.71	<.0001
TYPE	5	25.7755	1.0185	33	25.31	<.0001
hybrid_SV_g74_rpm56_female_age_tres.sas 6
TYPE	3	22.0452	0.9522	31	23.15	<.0001
TYPE	4	22.5477	0.628	31	35.9	<.0001
TYPE	5	25.8669	1.0312	31	25.08	<.0001
hybrid_SV_g75_rpm56_female_age_tres.sas 6
TYPE	3	20.9275	1.0947	30	19.12	<.0001
TYPE	4	20.1078	0.9051	30	22.22	<.0001
TYPE	5	23.8484	1.2328	30	19.34	<.0001
hybrid_SV_g76_rpm56_female_age_tres.sas 6
TYPE	3	24.2015	1.206	24	20.07	<.0001
TYPE	4	22.7984	0.8041	24	28.35	<.0001
TYPE	5	25.3143	0.8658	24	29.24	<.0001
hybrid_SV_g77_rpm56_female_age_tres.sas 6
TYPE	3	24.0535	0.8689	32	27.68	<.0001
TYPE	4	22.4199	0.696	32	32.21	<.0001
TYPE	5	25.3356	1.0677	32	23.73	<.0001
hybrid_SV_g78_rpm56_female_age_tres.sas 6
TYPE	3	21.792	1.1426	33	19.07	<.0001
TYPE	4	21.0224	0.7366	33	28.54	<.0001
TYPE	5	24.2514	1.3391	33	18.11	<.0001
	line 7 female	line 8 female	line 9 female
69	22.4023	20.7533	25.5555	25.7676	25.3433
70	23.6074	21.0389	24.8007	21.7775	26.5673	23.0249	27.8331
71	21.9413	21.178	23.8413
72	21.2026	21.931	24.5881
73	23.1663	21.7969	25.7755
74	22.0452	22.5477	25.8669
75	20.9275	20.1078	23.8484
76	24.2015	22.7984	25.3143
77	24.0535	22.4199	25.3356
78	21.792	21.0224	24.2514

[truncated: 22 more sheets: RPM56_M, RPM56_bar, SV_MAX56_SAS, MAX56_F, MAX56_M, MAX56_bar, SV_masson_SAS, masson_F, masson_M, masson_bar, SV_masschgp_SAS, masschgp_F, masschgp_M, masschgp_bar, SV_massoff_SAS, massoff_F, massoff_M, massoff_bar, SV_pups_SAS, Pups_F …]
